# Supplementary material for: Molecular insights into intrinsic transducer-coupling bias in the CXCR4-CXCR7 system
Source: Nat Commun. 2023 Aug 9;14:4808. doi: 10.1038/s41467-023-40482-9 (PMC10412580; doi:10.1038/s41467-023-40482-9)
Supplement: Supplementary file 4 — Source Data [file 41467_2023_40482_MOESM4_ESM.zip]

Archive with 2 entries (2 files):
- Source_Data_Graphs_Revised.xlsx
- Source_Data_Blots.pptx
