# Supplementary material for: Molecular insights into intrinsic transducer-coupling bias in the CXCR4-CXCR7 system
Source: Nat Commun. 2023 Aug 9;14:4808. doi: 10.1038/s41467-023-40482-9 (PMC10412580; doi:10.1038/s41467-023-40482-9)
Supplement: Supplementary file 4 — Source Data [file 41467_2023_40482_MOESM4_ESM.zip › Source_Data_Graphs_Revised.xlsx]

## Sheet: Fig 1b
Figure 1b
NanoBiT-based assay for CXCL12-induced dissociation of heterotrimeric G-proteins downstream of CXCR4 and CXCR7
Gi1 dissociation (Receptor+Gαi1-LgBiT+Gβ+SmBiT-Gγ)																		Gi2 dissociation (Receptor+Gαi2-LgBiT+Gβ+SmBiT-Gγ)
Log [CXCL12] (M)	Mock					CXCR4					CXCR7							Log [CXCL12] (M)	Mock					CXCR4					CXCR7
	Set1	Set2	Set3	Set4	Set5	Set1	Set2	Set3	Set4	Set5	Set1	Set2	Set3	Set4	Set5				Set1	Set2	Set3	Set4	Set5	Set1	Set2	Set3	Set4	Set5	Set1	Set2	Set3	Set4	Set5
-13	1		1	1	1	1	1	1	1	1	1		1	1	1			-13	1	1	1	1	1	1	1	1	1	1	1	1	1	1	1
-10	0.97		0.984	0.982	1.009	0.961	0.964	0.969	0.986	0.979	0.99		1.017	0.993	0.967			-10	1.019	0.964	1.009	0.979	1.018	0.963	0.983	0.985	0.99	0.961	1	0.987	0.979	0.99	0.999
-9.5	0.973		0.977	0.993	0.986	0.964	0.962	0.984	0.969	0.951	1		0.981	0.993	0.997			-9.5	1.007	0.962	0.989	0.982	1.002	0.934	0.939	0.973	0.982	0.937	1.005		1.004	1	0.995
-9	0.979		0.991	0.964	0.994	0.917	0.911	0.945	0.939	0.939	1.001		1.017	1.004	0.989			-9	0.999	0.965	1.018	0.999	1.009	0.943	0.831	0.96	0.935	0.885	1.005	0.981	1.011	1.002	0.985
-8.5	1.004		0.987	0.988	0.999	0.805	0.785	0.852	0.895	0.859	0.982		1.02	0.991	0.971			-8.5	0.985	0.924	1.016	1.016	0.974	0.824	0.744	0.831	0.888	0.765	0.978	0.957	1.013	0.998	0.964
-8	0.989		0.98	0.99	0.989	0.716	0.711	0.767	0.826	0.771	1.002		1.023	0.997	0.983			-8	0.993	0.943	1.006	1.005	0.98	0.744	0.58	0.771	0.858	0.67	0.992	0.978	1.004	0.98	0.973
-7.5	0.978		0.974	0.962	0.978	0.603	0.647	0.724	0.778	0.693	0.985		1.004	0.995	0.968			-7.5	0.978	0.948	0.984	0.986	0.971	0.62	0.497	0.713	0.752	0.593	0.979	0.956	1.01	0.988	0.982
-7	0.988		0.983	0.974	0.981	0.581	0.606	0.656	0.711	0.632	1		1.02	0.961	0.956			-7	0.977	0.957	1.021	1.009	0.99	0.559	0.45	0.632	0.704	0.528	0.982	0.951	1.006	0.983	0.954
Gi3 dissociation (Receptor+Gαi3-LgBiT+Gβ+SmBiT-Gγ)																		Go dissociation (Receptor+Gαo-LgBiT+Gβ+SmBiT-Gγ)
Log [CXCL12] (M)	Mock					CXCR4					CXCR7							Log [CXCL12] (M)	Mock					CXCR4					CXCR7
	Set1	Set2	Set3	Set4	Set5	Set1	Set2	Set3	Set4	Set5	Set1	Set2	Set3	Set4	Set5				Set1	Set2	Set3	Set4	Set5	Set1	Set2	Set3	Set4	Set5	Set1	Set2	Set3	Set4	Set5
-13	1	1	1	1	1	1	1	1	1	1	1	1	1	1	1			-13	1		1	1	1	1	1	1	1	1	1	1	1	1	1
-10	0.978		1.011	1.009	1.001	0.968	0.981	0.979	1.011	0.998	0.979	1.003	0.978	0.983	1.019			-10	1.022		1.009	0.982	0.999	0.986	0.988	1	0.987	1.005	0.993	0.97	1.005	0.99	0.995
-9.5	0.985	0.989	0.998	0.998	0.979	0.951	0.908	1.003	0.981	0.973	0.977	0.971	0.983	1.003	1.03			-9.5	1.019		0.999	0.99	1.003	0.968	0.971	0.984	0.993	0.988	0.971	0.957	1.01	0.984	0.949
-9	0.992	0.985	1.019	1.012	0.986	0.902	0.838	0.951	0.969	0.915	0.961	0.957	1.013	0.996	1.022			-9	1.008		0.968	0.984	0.999	0.934	0.912	0.966	0.971	0.968	0.978	0.955	1.013	0.986	0.979
-8.5	0.989	0.976	0.986	1.019	0.973	0.778	0.744	0.892	0.913	0.848	0.971	0.976	0.991	1.007	1.012			-8.5	1.009		0.983	0.979	0.998	0.874	0.849	0.913	0.947	0.905	0.973	0.949	0.991	0.995	0.977
-8	0.989	0.983	1.018	0.996	0.989	0.688	0.677	0.788	0.848	0.75	0.992	0.959	0.97	1.003	1.016			-8	1.005		0.982	0.978	0.994	0.808	0.765	0.852	0.9	0.849	0.973	0.953	1.002	0.986	0.979
-7.5	0.999	0.977	1.012	1.023	0.986	0.602	0.599	0.695	0.794	0.699	0.984	0.981	0.986	0.99	1.004			-7.5	1.015		0.983	0.988	1.005	0.753	0.733	0.801	0.85	0.778	0.986	0.956	0.997	0.985	0.968
-7	0.993	0.992	1.015	1.013	0.966	0.561	0.54	0.652	0.697	0.647	0.972	0.977	0.982	0.982	0.993			-7	1.025		0.996	0.986	1.004	0.685	0.703	0.751	0.807	0.725	0.994	0.967	1.012	0.979	0.967
Gs dissociation (Receptor+Gαs-LgBiT+Gβ+SmBiT-Gγ)																		Gq dissociation (Receptor+Gαq-LgBiT+Gβ+SmBiT-Gγ)
Log [CXCL12] (M)	Mock				CXCR4				CXCR7									Log [CXCL12] (M)	Mock				CXCR4				CXCR7
	Set1	Set2	Set3	Set4	Set1	Set2	Set3	Set4	Set1	Set2	Set3	Set4							Set1	Set2	Set3	Set4	Set1	Set2	Set3	Set4	Set1	Set2	Set3	Set4
-13	1	1	1	1	1	1	1	1	1	1	1	1						-13	1	1	1	1	1	1	1	1	1	1	1	1
-10	1.012	0.986	0.992	0.99	0.999	0.993	0.97	0.998	1.002	0.99	1.004	0.983						-10	0.997	1.001	0.981	1.011	0.992	0.991	1.005	1.003	1.003	1.023	1.008	0.982
-9.5	0.997	0.965	0.965	0.981	0.984	0.99	0.97	0.995	1.009	1.01	0.957	0.964						-9.5	1.019	0.996	0.978	1.002	0.997		0.998	0.986	0.986	1.01	1.01	0.985
-9	0.978	0.95	0.979	0.977	0.953	0.963	0.95	0.972	1.015	1.004	0.982	0.974						-9	0.983	1.016	0.976	1.003	0.998	1.002	0.979	0.978	0.99	1.019	0.98	0.991
-8.5	0.994	0.96	0.964	0.965	0.962	0.923	0.958	0.94	1.009	0.969	0.975	0.978						-8.5	0.992	0.983	0.978	0.99	0.987	0.972	0.971	0.955	0.992	0.998	0.978	0.979
-8	0.971	0.951	0.986	0.963	0.953	0.934	0.913	0.938	0.993	0.984	0.973	0.961						-8	0.988	0.98	0.968	0.976	0.973	0.921	0.946	0.936	0.977	0.986	1.005	0.955
-7.5	0.985	0.934	0.953	0.975	0.931	0.908	0.904	0.947	1.007	0.964	0.949	0.959						-7.5	1.007	0.993	0.972	0.999	0.966	0.935	0.928	0.927	0.949	0.967	1.002	0.992
-7	0.998	0.957	0.987	0.972	0.928	0.894	0.898	0.943	1.014	0.955	0.99	0.969						-7	0.984	0.991	0.995	0.974	0.954	0.91	0.922	0.899	0.92	0.99	0.976	0.948
G12 dissociation (Receptor+Gα12-LgBiT+Gβ+SmBiT-Gγ)																		G13 dissociation (Receptor+Gα13-LgBiT+Gβ+SmBiT-Gγ)
Log [CXCL12] (M)	Mock				CXCR4				CXCR7									Log [CXCL12] (M)	Mock				CXCR4				CXCR7
	Set1	Set2	Set3	Set4	Set1	Set2	Set3	Set4	Set1	Set2	Set3	Set4							Set1	Set2	Set3	Set4	Set1	Set2	Set3	Set4	Set1	Set2	Set3	Set4
-13	1	1	1	1	1	1	1	1	1	1	1	1						-13	1	1	1	1	1	1	1	1	1	1	1	1
-10	1.045		1.054	1.013	0.99	0.994	1.115	1.085	1.026	1.018	1.042	1.018						-10	1.03	0.974	0.985	0.998	1.014	0.99	0.994	1.012	0.997	0.988	0.991	1
-9.5	1.059	0.977	1.12	1.028	1.034	0.972	0.897	1.079	1.025	0.994	1.049	1.051						-9.5	1.036	0.985	1.004	1.002	0.977	0.972	0.973	0.985	1.005	0.989	1.034	0.977
-9	1.06	0.995	1.048	0.993	0.979	0.993	1.063	1.014	1.041	1.02	1.029	1.008						-9	1.01	0.884	0.999	1.005	0.976	1.002	0.936	0.964	1.011	0.973	0.826	1.005
-8.5	1.013	0.989	1.071	1.001	0.979	0.985	1.049	0.98	1.076	1.005	1.027	1.015						-8.5	1.04	0.913	0.98	1.003	0.972	0.999	0.948	0.955	1.017	0.957	1.006	0.961
-8	1.021	0.955	1.059	0.99	0.977	0.96	1.011	0.967	1.046	0.965	1.03	1.007						-8	1.024	0.875	0.981	0.989	0.954	0.989	0.934	0.93	1.001	0.969	0.997	0.968
-7.5	1.044	0.988	1.035	0.952	0.96	0.944	1.018	0.939	1.043	1.027	1.024	0.95						-7.5	1.026	0.893	0.994	0.983	0.94	0.852	0.901	0.882	1.007	0.934	1.023	0.968
-7	0.998	1	1.036	0.95	0.889	1.012	1.002	0.936	0.995	1.003	1.029	0.937						-7	1.017	0.949	0.985	0.971	0.905	0.871	0.906	0.878	0.993	0.952	0.978	0.967
Note: Vehicle control is considered as -13

## Sheet: Fig 1d
Figure 1d
NanoBiT-based assay for VUF11207-induced dissociation of heterotrimeric G-proteins downstream of CXCR4 and CXCR7
Gi1 dissociation (Receptor+Gαi1-LgBiT+Gβ+SmBiT-Gγ)												Gi2 dissociation (Receptor+Gαi2-LgBiT+Gβ+SmBiT-Gγ)
Log [VUF11207] (M)	Mock			CXCR4			CXCR7					Log [VUF11207] (M)	Mock			CXCR4			CXCR7
	Set1	Set2	Set3	Set1	Set2	Set3	Set1	Set2	Set3				Set1	Set2	Set3	Set1	Set2	Set3	Set1	Set2	Set3
-13	1	1	1	1	1	1	1	1	1			-13	1	1	1	1	1	1	1	1	1
-8	0.984	0.964	0.988	1.013	0.971	0.991	0.991	1.003	0.986			-8	1.022	0.992	1.008	0.99	1.04	1.011	0.985	1.014	0.996
-7.5	0.987	0.985	0.983	1.008	1.001	0.965	0.997	0.991	0.972			-7.5	1.02	1.002	0.978	0.99	1.027	1.028	0.994	1.013	0.983
-7	0.984	0.979	0.976	1.012	0.983	0.966	0.992	0.996	0.994			-7	1.03	0.992	1	0.992	1.014	1.036	0.995	1.024	0.998
-6.5	0.99	0.978	0.934	1.012	0.968	0.971	1.017	1.004	0.98			-6.5	1.03	0.991	1.001	0.999	1.031	1.021	0.991	1.019	0.991
-6	0.98	0.968	0.937	1.026	0.974	0.948	1.028	1.005	0.963			-6	1.021	0.98	0.988	1.003	1.027	0.975	0.985	1.004	0.983
-5.5	0.971	0.96	0.937	1.004	0.975	0.966	1.018	0.976	0.959			-5.5	0.995	0.986	0.958	0.98	1.01	0.982	1.003	1.006	0.981
-5	0.967	0.94	0.922	0.989	0.947	0.945	1	0.98	0.929			-5	0.995	0.967	0.952	0.967	1.005	0.971	0.958	0.987	0.939
Gi3 dissociation (Receptor+Gαi3-LgBiT+Gβ+SmBiT-Gγ)												Go dissociation (Receptor+Gαo-LgBiT+Gβ+SmBiT-Gγ)
Log [VUF11207] (M)	Mock			CXCR4			CXCR7					Log [VUF11207] (M)	Mock			CXCR4			CXCR7
	Set1	Set2	Set3	Set1	Set2	Set3	Set1	Set2	Set3				Set1	Set2	Set3	Set1	Set2	Set3	Set1	Set2	Set3
-13	1	1	1	1	1	1	1	1	1			-13	1	1	1	1	1	1	1	1	1
-8	1.001	0.977	0.996	1.011	0.987	0.999	0.993	0.98	1.002			-8	1.006	0.99	1.007	0.982	0.981	0.988	1.005	1	1.001
-7.5	0.996	0.965	0.988	1.004	1.019	0.976	0.996	1.003	0.973			-7.5	1.002	0.991	0.989	0.987	0.959	0.989	1	0.982	0.995
-7	1.005	0.977	0.969	1.013	1.006	1.001	0.975	0.999	0.998			-7	0.995	0.987	1.006	0.982	0.98	0.98	1.008	0.98	0.987
-6.5	0.978	0.974	0.984	0.99	1.024	0.983	0.98	1.01	0.985			-6.5	0.993	0.988	1.004	0.977	0.984	0.977	1.006	0.992	0.987
-6	0.981	0.977	0.982	1.024	1.009	0.98	0.987	0.985	0.977			-6	0.989	0.984	1.006	0.979	0.962	0.966	0.994	0.985	0.981
-5.5	0.992	0.974	0.962	1.01	1.005	0.953	0.971	0.978	0.984			-5.5	0.987	0.971	0.99	0.991	0.93	0.968	1.005	0.974	0.979
-5	0.969	0.949	0.927	1.001	0.998	0.929	0.994	0.956	0.932			-5	0.979	0.959	0.967	0.973	0.933	0.929	0.984	0.968	0.947
Gs dissociation (Receptor+Gαs-LgBiT+Gβ+SmBiT-Gγ)												Gq dissociation (Receptor+Gαq-LgBiT+Gβ+SmBiT-Gγ)
Log [VUF11207] (M)	Mock			CXCR4			CXCR7					Log [VUF11207] (M)	Mock			CXCR4			CXCR7
	Set1	Set2	Set3	Set1	Set2	Set3	Set1	Set2	Set3				Set1	Set2	Set3	Set1	Set2	Set3	Set1	Set2	Set3
-13	1	1	1	1	1	1	1	1	1			-13	1	1	1	1	1	1	1	1	1
-8	0.95	1.087	0.993	0.998	1.056	1.006	1	1.035	1.026			-8	0.986	1.094	1.031	1.015	1.087	0.997	0.993	0.988	0.972
-7.5	0.958	0.998	1.008	1.004	0.978	1.001	0.995	0.948	1.021			-7.5	0.984	1.001	1.041	1.003	0.96	1.007	0.991	0.927	0.979
-7	0.94	0.964	0.999	0.988	1.062	0.976	0.98	1.029	0.992			-7	0.975	1.099	0.993	1.01	1.053	1.006	1.006	0.973	0.994
-6.5	0.939	0.983	0.996	0.984	0.979	0.992	0.986	1.025	1.003			-6.5	0.979	1.082	1.019	0.998	1.076	1.015	0.988	0.983	0.981
-6	0.938	1.069	0.979	0.987	1.023	1.005	0.983	1.034	0.99			-6	0.976	1.089	0.982	1	1.028	0.992	0.965	0.982	0.978
-5.5	0.932	1.058	0.974	0.972	1.028	0.991	0.973	1.018	0.976			-5.5	0.971	1.076	1	0.976	1.061	0.997	0.968	0.963	0.968
-5	0.91	1.024	0.969	0.953	1.039	0.955	0.961	1.011	0.967			-5	0.947	1.069	0.974	0.968	1.06	0.944	0.955	0.964	0.92
G12 dissociation (Receptor+Gα12-LgBiT+Gβ+SmBiT-Gγ)												G13 dissociation (Receptor+Gα13-LgBiT+Gβ+SmBiT-Gγ)
Log [VUF11207] (M)	Mock			CXCR4			CXCR7					Log [VUF11207] (M)	Mock			CXCR4			CXCR7
	Set1	Set2	Set3	Set1	Set2	Set3	Set1	Set2	Set3				Set1	Set2	Set3	Set1	Set2	Set3	Set1	Set2	Set3
-13	1	1	1	1	1	1	1	1	1			-13	1	1	1	1	1	1	1	1	1
-8	1.094	1.014	1.052	1.072	1.011	1.054	1.013	1.038	0.909			-8	0.986	1.002	1	1.007	0.985	0.999	1.003	1.043	1.043
-7.5	1.069	1.037	1.045	1.035	0.988	1.03	1.023	1.01	1.093			-7.5	0.985	1.008	1.012	1.017	0.976	1	1.003	1.057	1.014
-7	1.021	0.957	1.08	1.025	1.024	1.05	1.024	1.027	1.085			-7	0.992	0.99	1.025	0.994	0.994	0.982	0.981	1.021	0.997
-6.5	1.045	0.965	1.056	1.065	1.031	1.058	0.987	0.967	1.1			-6.5	0.992	0.993	0.996	1.017	0.951	1.001	0.987	1.03	0.991
-6	1.041	1.007	1.089	1.024	0.946	1.041	1.026	0.968	1.062			-6	1.004	0.992	0.972	1.014	0.976	0.998	0.987	1.051	1.005
-5.5	1.018	0.992	1.082	1.04	0.885	1.03	1.004	0.987	1.05			-5.5	0.985	0.99	0.988	0.989	0.955	0.989	0.965	1.002	1.005
-5	1	1.047	1.013	1.022	0.945	1.027	0.999	0.95	1.012			-5	0.955	0.971	0.945	0.965	0.971	0.965	0.945	0.932	0.96
Note: Vehicle control is considered as -13

## Sheet: Fig 1e
Figure 1e
Gαi-coupling assay (cAMP inhibition)
Log [Agonist] (M)	CXCR4(CXCL12)				CXCR4(VUF11207)				CXCR7(VUF11207)
	Set1	Set2	Set3	Set4	Set1	Set2	Set3	Set4	Set1	Set2	Set3	Set4
-5					84.0343	87.8885	84.1221	93.7166	87.5965	88.5061	90.96	89.0995
-5.5					99.3404	102.098	97.1559	115.087	104.736	108.388	103.045	110.998
-6					110.889	108.061	99.4025	117.516	112.573	110.612	108.987	116.364
-6.5					114.39	107.585	105.905	125.673	114.912	117.136	109.994	119.774
-7	15.167	19.1457	15.5387	14.8671	112.103	111.684	104.499	123.533	116.344	118.657	111.052	117.003
-7.5	20.6687	26.5802	21.0492	21.1455	119.588	110.587	104.447	116.77	119.87	115.255	112.91	116.975
-8	23.718	28.4756	24.9933	25.197	112.782	111.471	101.284	111.078	119.382	113.612	112.684	112.521
-8.5	25.2981	31.8164	29.0912	29.1435	111.498	116.453	105.955	116.508	113.262	124.225	108.597	112.522
-9	39.6544	40.9994	43.0725	44.9094	106.017	104.856	103.727	114.115	118.282	107.179	110.141	110.346
-9.5	52.7451	56.7157	59.5975	63.8804
-10	80.7064	72.2865	80.3299	90.4144	104.415	101.806	102.05	111.57	107.425	105.657	101.91	100.661
-10.5	96.4418	93.66	102.65	105.534
-11	99.3997	101.899	107.962	110.126	100	100	100	100	100	100	100	100
-12	108.926	101.957	105.285	105.129
-13	100	100	100	100

## Sheet: Fig 1f
Figure 1f
Gαs-coupling assay (cAMP accumulation)
Log [Agonist] (M)	V2R(AVP)			CXCR4(VUF11207)			CXCR7(VUF11207)
	Set1	Set2	Set3	Set1	Set2	Set3	Set1	Set2	Set3
-5				0.175885	0.354007	0.197862	-0.017	0.162286	-0.0365
-5.5				0.197812	0.427372	0.393871	0.067363	0.262128	0.137474
-6	100	100	100	0.257589	0.482519	0.470635	0.03005	0.373383	0.200481
-6.5	103.99	100.764	99.5025	0.125309	0.540846	0.390657	0.037959	0.339684	0.210872
-7	104.845	101.688	99.323	0.264205	0.485231	0.522741	0.029404	0.375947	0.21281
-7.5	99.4079	101.318	97.4912	0.345478	0.551151	0.490056	0.020634	0.335098	0.402409
-8	101.6	102.217	95.8015	0.188826	0.487942	0.413717	0.003847	0.26659	0.179463
-8.5	97.9612	95.3601	89.9891	0.244434	0.429566	0.328944	0.054854	0.366308	0.079808
-9	90.2737	84.6682	78.4811	0.050253	0.353785	0.233081	-0.03839	0.306033	0.118904
-9.5	53.8738	53.0149	43.3685
-10	26.7123	26.6858	20.7781	0.109492	0.252217	0.059878	-0.00492	0.22335	0.064775
-11	3.77671	5.94265	3.8557	0.037528	0.34703	0.062411	-0.00385	0.262374	-0.12516
-12	0.726039	1.68067	0.820871

## Sheet: Fig 1g
Figure 1g
Gαq-coupling assay (Ca++ response)
Time points (s)	5-HT2C(Serotonin)				CXCR4(VUF11207)				CXCR7(VUF11207)
	Set1	Set2	Set3	Set4	Set1	Set2	Set3	Set4	Set1	Set2	Set3	Set4
1	-16.1975	-28.7682	6.76433	0.659379	-10.3868	-1.65908	1.2987	6.64006	-1.37471	2.25718	2.61645	9.32963
3	-11.8373	-18.9221	-8.20459	1.31297	-12.8648	-1.11689	-7.28134	-0.90231	-1.99542	2.83478	0.717413	0.404882
5	-16.8624	-31.5984	-3.31754	-0.02892	-4.77465	9.94361	-4.30849	-3.02504	-2.77026	-0.6194	-2.87493	4.81231
7	-5.68123	-37.7684	3.53296	2.80525	-15.0319	-5.83388	-6.29655	-0.39331	-2.74943	-1.13239	2.75888	8.99416
9	-5.40494	-32.1188	-1.07712	-0.42802	-9.30755	5.17241	-3.12058	2.42929	-4.08665	1.55799	-1.06029	1.24935
11	-13.3138	-37.2479	1.4772	-7.46718	-18.1575	-2.85188	-5.81646	-0.46851	0.345761	0.729594	-2.48985	3.03083
13	-6.08703	-28.9959	1.5449	-3.48198	-11.2588	0.910865	0.480089	-4.37272	-3.22433	0.212798	1.59835	4.26861
15	-16.2321	-18.8137	-1.78494	-1.05848	-12.2259	-1.20364	-4.83782	-0.26607	-0.62904	2.83098	-0.86512	-2.97877
17	-11.8373	-33.7996	1.9819	-2.31939	-9.46296	-10.3557	-3.61297	-5.98647	1.28307	-1.47439	-1.96761	4.10666
19	-12.4331	-16.1787	3.44679	3.03083	9.4975	11.6027	4.73934	6.09058	4.04499	1.50479	2.55315	-4.18185
21	13.6505	-10.8545	15.1782	13.5057	-14.1599	8.90262	-4.77627	2.6086	0.803999	2.51558	7.77549	2.67222
23	27.914	11.0171	35.6804	32.7839	-8.12468	16.504	-10.0511	-4.27439	3.67007	2.31418	7.25853	7.7853
25	56.5101	28.0525	56.2565	58.0369	-2.42618	8.5231	-1.82803	-1.232	-0.61237	-5.28196	9.57958	7.07386
27	59.3766	49.4578	68.8681	69.0555	-6.20791	8.56647	-2.32043	1.19151	3.41595	-2.50038	2.37907	7.16062
29	71.0067	59.7159	88.2748	84.9557	-11.4833	11.1364	-3.29292	4.60408	0.141637	1.86579	7.14248	6.02117
31	76.1008	80.0586	93.0449	84.6839	-14.5571	8.04598	-9.08475	-3.12916	1.32889	-1.06399	8.0076	5.60472
33	92.5488	87.4756	96.547	91.3992	0.198584	7.9267	-7.23826	-1.56747	2.04541	0.151999	8.73028	9.57256
35	87.5842	90.7395	95.593	99.4216	-11.2502	3.95793	-6.31501	1.16259	1.608	-2.09378	2.13114	5.50639
37	97.4098	82.9647	101.779	101.064	-8.39233	8.50141	-6.85665	-0.15038	3.06186	0.402797	1.59835	3.67864
39	104.636	89.3516	97.458	100.544	-7.02815	22.4789	-5.09633	-3.59766	5.68631	2.83858	6.63607	3.46463
41	100	100	100	100	-3.19461	12.1991	-4.67779	-1.30719	-0.74984	3.76957	10.2073	10.3129
43	105.465	101.475	98.3628	99.5836	-13.5123	13.7172	1.59414	-2.85152	0.599875	0.482596	6.52529	-4.60408
45	99.8878	100.26	92.9218	87.0496	3.799	7.76404	-11.7991	1.81618	-1.33306	0.987992	3.48684	1.01799
47	106.795	106.972	92.294	96.2173	-15.4032	9.5424	-7.15824	-3.18121	0.970631	1.22359	4.65791	4.49419
49	107.995	86.9768	89.3149	90.9885	-7.42532	19.8764	-5.46562	-11.3483	-1.2914	0.497796	9.50045	2.44664
51	110.352	93.2553	85.425	78.333	0.535313	-2.33138	-0.70167	5.55845	-0.07498	0.197598	5.5705	1.99549
53	90.0104	81.8152	80.9442	80.7681	-12.554	4.60855	-2.97286	-2.58546	0.562383	-1.30339	-2.34214	6.02695
55	94.3274	86.4129	74.7092	75.9789	-6.19064	12.1449	-9.33095	-11.1169	1.61216	2.26478	0.058026	3.10602
57	89.0433	78.3995	77.2081	67.2913	-14.4966	9.92193	-7.3552	-8.13812	6.26953	-4.95136	3.88247	1.41709
59	87.8173	71.015	64.7812	68.1937	-4.02348	-2.45066	-4.90552	-11.0822	-1.03312	-2.04058	4.35195	2.00127
61	79.7617	60.2906	66.7754	63.7168	-3.88534	7.38452	-11.8545	-12.5108	-0.10414	-0.5092	4.86364	0.803979
63	84.355	56.4845	59.6972	61.8428	-12.0877	-1.3663	-5.28097	-8.05715	4.55738	3.37057	6.52529	3.01348
65	81.808	68.5643	57.8507	55.3415	-3.91988	3.18803	-8.32154	-4.62144	3.00354	-0.93479	4.74231	10.6195
67	85.3825	59.4665	43.4603	53.7105	-9.22121	3.04706	-2.02499	-8.7628	1.7788	0.315397	4.92166	4.87593
69	57.1318	60.2581	48.2612	47.3191	-4.9387	9.62915	-6.19191	-10.5269	1.27057	-0.64599	7.9654	3.85794
71	62.6662	46.1071	44.002	40.0659	-7.74478	2.23379	-7.42906	-6.83093	5.29473	-1.56559	0.490584	4.24547
73	57.7793	44.9902	40.3459	44.2073	-4.50699	4.23986	-10.7404	-13.39	8.02749	-0.4332	5.87118	2.81104
75	54.1271	42.2685	37.7608	38.3076	-10.9826	8.50141	-7.1644	-13.1413	0.824828	-0.5548	7.40623	6.9871
77	60.0414	41.0648	39.0472	29.1862	-10.5422	11.4834	-2.31427	-17.0918	3.54926	2.89558	6.64135	-2.83417
79	51.4592	32.249	32.3752	36.2774	-14.4707	6.18087	-2.06807	-12.4993	0.712352	-3.11978	8.85161	-0.11568
81	50.5612	44.2637	28.5899	30.8578	-9.41116	0.195185	-10.5804	-11.4119	0.670694	-3.11218	4.24645	3.95627
83	36.2891	33.8647	23.9183	29.0185	-4.80055	15.4847	-3.66221	-9.89647	4.61987	-0.4864	7.36931	-2.09382
85	42.307	10.746	20.2499	23.4542	-9.47159	1.83257	-1.21253	-8.99994	2.32035	-1.43259	1.1025	-1.12788
87	39.76	28.7682	22.5826	20.2499	-12.5022	5.55194	-3.67452	-6.57065	-0.54989	2.09758	8.16585	2.83996
89	43.0927	6.59293	30.6395	17.9363	-6.09567	2.45066	-4.11768	-12.7653	-0.51239	-1.53899	1.99399	3.27954
91	36.5567	22.9018	23.789	19.9086	-8.98808	5.07482	-5.57641	-8.76858	3.04936	-0.3534	5.52303	1.955
93	31.7993	14.3027	17.714	16.7621	-8.06424	10.887	-7.56447	-4.42478	1.23724	-3.54917	7.84407	2.87466
95	28.0176	22.0234	21.0685	17.1381	-2.08082	8.68575	-5.92725	-7.44982	1.07061	3.32497	7.06863	-4.31488
97	23.5624	26.35	21.5117	12.3084	-10.3177	10.5725	-5.90263	-12.5166	-1.08311	-2.24958	0.764889	0.821331
99	31.8339	-2.27716	18.6742	19.2145	-4.5329	9.6183	-5.04709	-7.68697	-1.29556	-2.28758	2.35797	6.96975
101	28.5702	-3.19887	11.8237	12.0134	-10.4818	3.11212	-11.3252	-3.74805	2.14122	0.212798	2.5215	0.809763
103	24.6417	-1.11689	12.1807	18.5262	-2.14989	6.67968	-8.99858	-8.19018	-1.07478	-2.07478	9.5321	-0.23715
105	12.623	5.12904	5.95802	6.21204	-13.9181	1.30124	-8.57389	-6.36243	-0.90814	-1.51619	8.66171	0.063624
107	20.0224	5.50857	10.1003	9.14454	-4.74011	3.37237	-11.1097	-10.2435	-3.73256	-2.23818	1.29767	1.39973
109	12.5194	-0.56387	14.8089	17.4157	-14.0477	12.4919	-2.91746	-7.57129	1.50802	-1.74039	4.42581	-0.80976
111	8.97945	3.46996	8.8878	12.7248	-10.8876	-5.32422	-6.58583	-9.43374	-3.62424	1.68339	0.949517	2.07068
113	16.3357	3.8278	4.36388	9.53786	-15.6795	5.80135	-12.8762	-6.43184	-0.08748	2.79678	2.12059	0.433802
115	8.39233	-10.8111	6.65969	8.75701	-8.78087	12.7846	-8.94934	-8.08607	-5.96542	-2.56498	0.179353	-5.94598
117	13.3483	-12.0473	7.34905	3.30268	-17.6222	1.99523	-8.27845	-5.92863	-5.51135	-2.57638	8.27663	-1.19151
119	10.6976	-6.8098	0.104635	3.77697	-6.82956	6.30015	-7.00437	-5.9749	-0.54155	-5.35416	5.23817	-4.01411
121	3.49681	-14.3353	0.449314	5.9749	-2.22759	-0.82412	-10.1865	-8.43311	-1.4372	-2.31418	2.22082	2.02441
123	7.02815	-5.27001	7.79836	8.24224	-8.0038	-10.681	-14.655	-1.89716	-4.02416	-1.83539	6.31429	-2.31361
125	15.4291	-13.0991	4.96092	9.52629	-7.99516	-5.84472	-12.1376	-14.7782	1.83712	-2.15458	3.76114	5.26925
127	14.7125	-15.8642	6.1796	3.8001	-10.0069	8.60985	-5.15788	-4.7776	-3.73256	1.98358	-4.57878	1.12789
129	9.96374	-14.3136	2.06192	2.75898	-6.00069	6.10497	-9.52791	-3.44149	2.79525	-5.14516	-0.40091	3.8753
131	13.0202	-10.0087	9.21401	7.75059	-14.0995	10.2256	-7.20133	-11.1979	-4.89898	-3.01718	0.453658	0.433802
133	17.4927	-16.6558	9.52791	9.20238	-11.1034	17.1221	-17.4124	-2.38302	0.65403	-3.16537	2.46347	5.73775
135	-0.09497	-16.645	2.04345	0.884956	-17.9503	8.71828	-13.3686	-12.9215	-7.85253	-0.72579	3.38134	2.76476

## Sheet: Fig 2a
Figure 2a
CXCL12-induced βarr2 recruitment to CXCR4 and CXCR7 in PRESTO-Tango assay
Log [CXCL12] (M)	CXCR4-V2			CXCR7-V2
	Set1	Set2	Set3	Set1	Set2	Set3
-6	1.5035	1.37216	1.40247	4.18838	3.4001	3.47524
-6.5	1.51209	1.38321	1.44837	3.92184	3.49332	3.71709
-7	1.34838	1.34892	1.41707	3.56334	3.5639	3.928
-7.5	1.46666	1.25191	1.40624	4.4455	3.49773	3.49793
-8	1.22221	1.09508	1.0441	3.01688	2.66299	2.55721
-8.5	1.06403	1.01546	1.09797	2.0195	2.08834	1.69344
-9	1.04031	0.927544	0.911453	1.04377	1.15934	1.10707
-9.5	1.08954	0.943998	0.988726	1.03631	1.04708	0.985881
-10	0.999564	0.994998	0.879678	0.994387	0.999526	0.94049
-11	1	1	1	1	1	1

## Sheet: Fig 2b
Figure 2b
CXCL12-induced βarr2 recruitment to CXCR4 and CXCR7 in Tango assay
Log [CXCL12] (M)	CXCR4			CXCR7
	Set1	Set2	Set3	Set1	Set2	Set3
-6	6.59348	5.58039	5.24556	17.2541	27.3287	34.5203
-6.5	5.61963	6.17953	5.02503	17.8028	27.9918	33.3331
-7	5.53314	4.45028	3.62102	19.1149	27.6172	33.1981
-7.5	3.0773	2.65771	2.05771	15.7102	25.789	28.0953
-8	1.62487	1.66243	1.19907	10.4432	7.77641	13.5777
-8.5	1.28428	1.50726	1.11039	5.0121	2.74316	3.77442
-9	0.829736	1.28407	0.99902	1.3395	1.26921	1.4102
-9.5	0.743388	1.24315	1.01727	0.94014	0.882094	1.08033
-10	0.901091	1.13662	1.02216	0.939083	1.03627	0.913858
-11	1	1	1	1	1	1

## Sheet: Fig 2c
Figure 2c
VUF11207-induced βarr2 recruitment to CXCR4 and CXCR7 in PRESTO-Tango assay
Log [VUF11207] (M)	CXCR4-V2			CXCR7-V2
	Set1	Set2	Set3	Set1	Set2	Set3
-5	1.02244	0.954039	0.951647	4.38181	3.74483	3.84015
-5.5	0.955628	0.988184	0.952288	4.42597	3.97039	4.01254
-6	1.01519	0.900759	0.875907	4.19658	4.09514	3.87781
-6.5	0.971002	0.97588	0.945174	3.68814	3.74674	3.53257
-7	1.03488	0.932965	0.967501	2.66808	2.59971	2.51269
-7.5	0.928567	0.959653	0.968721	1.48745	1.65318	1.34998
-8	1.08787	0.840016	0.857814	1.01958	1.23428	0.960792
-8.5	1.03956	0.887723	0.885323	0.877598	1.19288	0.869693
-9	1.06874	1.02782	0.879543	0.889719	1.05732	0.852821
-10	1	1	1	1	1	1

## Sheet: Fig 2d
Figure 2d
VUF11207-induced βarr2 recruitment to CXCR4 and CXCR7 in Tango assay
Log [VUF11207] (M)	CXCR4			CXCR7
	Set1	Set2	Set3	Set1	Set2	Set3
-5	0.953341	1.21342	1.24637	20.0329	35.5749	32.3234
-5.5	1.20386	1.24404	1.01184	20.2377	40.5017	29.1159
-6	1.24934	1.09023	1.09764	21.7408	34.5802	31.4549
-6.5	1.1315	1.20073	1.01849	18.0031	31.2271	27.345
-7	1.10619	1.18752	1.08249	12.4712	18.3207	18.224
-7.5	1.07554	1.06519	1.03784	4.97289	3.94069	3.71335
-8	1.03425	1.07361	0.906537	1.93318	1.63847	1.70114
-9	1.08118	1.01608	1.01377	0.982769	1.01733	1.05392
-10	0.951643	1.06068	0.922475	0.998479	0.914041	1.06206
-11	1	1	1	1	1	1

## Sheet: Fig 2e
Figure 2e
CXCL12-induced βarr1 recruitment to CXCR4 and CXCR7 in NanoBiT assay (Receptor-SmBiT+LgBiT-βarr1)
Log [CXCL12] (M)	CXCR4				CXCR7
	Set1	Set2	Set3	Set4	Set1	Set2	Set3	Set4
-6	1.42536	1.46853	1.09567	1.32102	11.7963	10.802	17.6019	10.8341
-6.5	1.52658	1.37509	1.17225	1.3194	11.8864	10.7488	16.3154	10.6846
-7	1.41136	1.25595	1.04886	1.16153	11.6332	12.6128	16.1778	10.0295
-7.5	1.1957	1.14584	0.892327	1.05646	10.2655	7.84637	12.8106	8.79389
-8	1.08755	1.06026	0.918236	1.04398	6.07615	3.71384	7.83613	3.52704
-8.5	1.0416	1.06833	0.961644	1.07595	2.6373	1.62035	2.8205	1.8635
-9	1.01736	0.978211	0.966164	1.05584	1.42805	1.1629	1.52345	1.16621
-9.5	1.04622	1.04225	0.794419	0.999872	1.15507	0.975673	1.23375	1.03084
-10	1.00779	0.994101	0.898423	1.03361	1.09254	0.944564	1.15786	1.0474
-11	1.00939	0.934822	0.978998	1.03441	1.03691	1.01962	1.07184	1.02854
-12	1	1	1	1	1	1	1	1

[truncated: 83 more sheets: Fig 2f, Fig 2g, Fig 2h, Fig 2i, Fig 2j, Fig 3a, Fig 3b, Fig 3c, Fig 3d, Fig 4a, Fig 4b, Fig 4c, Fig 4d, Fig 4e, Fig 4f, Fig 5b, Fig 5d, Fig 5f, Fig 6b, Fig 7b …]
